# Supplementary material for: Epidemiology and socioeconomic correlates of colorectal cancer in Asia in 2020 and its projection to 2040
Source: Sci Rep. 2025 Jul 22;15:26639. doi: 10.1038/s41598-025-12545-y (PMC12284187; doi:10.1038/s41598-025-12545-y)
Supplement: Supplementary file 7 — Supplementary Information 7. [file 41598_2025_12545_MOESM7_ESM.xlsx]

## Sheet: Both sexes combined
Location	Prevalence		Incidence				Mortality				MIR	Asia region
	5-year prevalent cases	5-year prevalence rate	Number	Crude rate	ASR	Cumulative risk (%)	Number	Crude rate	ASR	Cumulative risk (%)
China	1403549	97	550628	38	23.7	6.33	283751	19.6	11.9	4.44	0.52	Eastern Asia
Japan	454251	359.2	147449	116.6	38.2	9.81	59381	47	11.5	4.37	0.4	Eastern Asia
India	128320	9.3	59906	4.3	4.4	1.04	35385	2.6	2.6	0.7	0.61	South-Central Asia
Korea, Republic of	86385	168.5	28610	55.8	26.9	7.18	9793	19.1	7.8	3.48	0.34	Eastern Asia
Indonesia	78485	28.7	33427	12.2	12.1	2.86	17786	6.5	6.6	2	0.53	South-Eastern Asia
Turkey	56456	66.9	20958	24.8	20.4	4.96	10723	12.7	10	3.21	0.51	Western Asia
Thailand	53944	77.3	20748	29.7	16.6	4.88	11331	16.2	8.3	3.41	0.55	South-Eastern Asia
Philippines	40493	37	17161	15.7	18.6	5.23	9091	8.3	10	3.87	0.53	South-Eastern Asia
Viet Nam	37076	38.1	15847	16.3	13.7	3.24	8203	8.4	6.8	2.16	0.52	South-Eastern Asia
Iran, Islamic Republic of	30948	36.8	11754	14	13.7	3.81	6144	7.3	7.3	2.73	0.52	South-Central Asia
Malaysia	17514	54.1	6506	20.1	19.3	5.13	3420	10.6	10.1	3.71	0.53	South-Eastern Asia
Pakistan	14694	6.7	8029	3.6	5	1.06	4557	2.1	2.9	0.7	0.58	South-Central Asia
Korea, Democratic Republic of	11642	45.2	6872	26.7	18.7	4.6	4008	15.5	10.9	2.93	0.58	Eastern Asia
Saudi Arabia	10918	31.4	3924	11.3	13.6	2.99	1964	5.6	7.2	1.96	0.5	Western Asia
Singapore	10909	186.5	3498	59.8	32.4	9.12	1793	30.6	16.1	6.11	0.51	South-Eastern Asia
Bangladesh	10593	6.4	5283	3.2	3.5	0.79	3239	2	2.2	0.56	0.63	South-Central Asia
Myanmar	9748	17.9	4982	9.2	9.3	2.36	2940	5.4	5.7	1.81	0.59	South-Eastern Asia
Kazakhstan	9047	48.2	3265	17.4	15.3	3.58	1929	10.3	9	2.43	0.59	South-Central Asia
Israel	8624	99.6	2837	32.8	21.5	6.04	1377	15.9	8.9	3.59	0.49	Western Asia
Sri Lanka	5778	27	2179	10.2	7.4	1.59	1068	5	3.6	0.85	0.49	South-Central Asia
Uzbekistan	5275	15.8	2218	6.6	7.9	1.72	1295	3.9	4.7	1.12	0.59	South-Central Asia
Iraq	4643	11.5	2059	5.1	8.5	1.76	1260	3.1	5.3	1.3	0.61	Western Asia
Azerbaijan	3936	38.8	1568	15.5	13.6	3.37	936	9.2	8.2	2.47	0.6	Western Asia
Syrian Arab Republic	3112	17.8	1732	9.9	12.7	3	1096	6.3	8.1	2.24	0.64	Western Asia
Georgia	3109	77.9	1152	28.9	15.5	3.72	649	16.3	8.2	2.37	0.56	Western Asia
Cambodia	3018	18.1	1552	9.3	12	3.02	912	5.5	7.3	2.32	0.59	South-Eastern Asia
Jordan	2929	28.7	1241	12.2	17.5	4.31	659	6.5	9.5	2.97	0.53	Western Asia
Armenia	2532	85.4	1000	33.7	20.1	6.06	585	19.7	11.3	4.09	0.58	Western Asia
Yemen	2303	7.7	1489	5	10.5	3.36	1046	3.5	7.6	2.64	0.7	Western Asia
Lebanon	2125	31.1	890	13	12	2.87	503	7.4	6.6	1.97	0.57	Western Asia
Nepal	2015	6.9	1050	3.6	4.1	1.11	613	2.1	2.4	0.75	0.58	South-Central Asia
Afghanistan	1592	4.1	972	2.5	5.2	1.17	638	1.6	3.5	0.83	0.64	South-Central Asia
Lao People's Democratic Republic	1541	21.2	766	10.5	14.8	3.61	434	6	8.7	2.75	0.57	South-Eastern Asia
United Arab Emirates	1403	14.2	498	5	12.9	4.58	213	2.2	6.8	3.23	0.44	Western Asia
Gaza Strip and West Bank	1160	22.7	511	10	18.2	4.77	299	5.9	11	3.6	0.59	Western Asia
Kuwait	1059	24.8	401	9.4	12.2	3.33	184	4.3	6.4	2.24	0.46	Western Asia
Oman	956	18.7	360	7	8.9	1.43	200	3.9	5.1	0.95	0.56	Western Asia
Kyrgyzstan	895	13.7	390	6	7.6	2	267	4.1	5.2	1.45	0.68	South-Central Asia
Turkmenistan	656	10.9	274	4.5	5.4	1.01	166	2.8	3.3	0.68	0.62	South-Central Asia
Tajikistan	560	5.9	260	2.7	4.3	1.24	168	1.8	2.9	0.96	0.67	South-Central Asia
Qatar	450	15.6	164	5.7	14.3	5.7	75	2.6	8.2	4.24	0.46	Western Asia
Brunei Darussalam	431	98.5	151	34.5	34.9	9.88	57	13	14.6	6.25	0.38	South-Eastern Asia
Bahrain	394	23.2	144	8.5	13.6	3.52	64	3.8	6.9	2.26	0.45	Western Asia
Mongolia	380	11.6	156	4.8	6.1	1.69	98	3	3.9	1.25	0.63	Eastern Asia
Timor-Leste	160	12.1	76	5.8	8.9	2.56	42	3.2	5	2.02	0.55	South-Eastern Asia
Maldives	106	19.6	48	8.9	13	3.26	24	4.4	7.4	2.64	0.5	South-Central Asia
Bhutan	54	7	28	3.6	3.8	0.57	18	2.3	2.5	0.4	0.64	South-Central Asia

## Sheet: Males
Location	Prevalence		Incidence				Mortality				MIR	Asia region
	5-year prevalent cases	5-year prevalence rate	Number	Crude rate	ASR	Cumulative risk (%)	Number	Crude rate	ASR	Cumulative risk (%)
China	795786	107.2	316988	42.7	28.3	7.54	163628	22.1	14.7	5.38	0.52	Eastern Asia
Japan	246724	399.5	80812	130.9	47	12.01	30693	49.7	14.6	5.34	0.38	Eastern Asia
India	78385	10.9	37297	5.2	5.6	1.37	22478	3.1	3.4	0.93	0.6	South-Central Asia
Korea, Republic of	49755	193.9	16691	65	34.7	9.33	5467	21.3	10.7	4.6	0.33	Eastern Asia
Indonesia	49165	35.7	21274	15.4	16.2	3.94	11313	8.2	9	2.73	0.53	South-Eastern Asia
Turkey	31421	75.5	11879	28.5	25.9	6.48	5974	14.3	12.9	4.18	0.5	Western Asia
Thailand	26608	78.3	10479	30.9	18.7	5.79	5678	16.7	9.6	4.13	0.54	South-Eastern Asia
Philippines	22000	40	9501	17.3	23.4	6.79	5031	9.1	13.2	5.28	0.53	South-Eastern Asia
Viet Nam	19611	40.4	8626	17.7	17	4.19	4435	9.1	8.8	2.88	0.51	South-Eastern Asia
Iran, Islamic Republic of	17513	41.3	6752	15.9	15.6	4.36	3581	8.4	8.2	3.02	0.53	South-Central Asia
Malaysia	9304	55.9	3518	21.2	21	5.4	1834	11	10.9	3.85	0.52	South-Eastern Asia
Pakistan	8420	7.4	4715	4.1	5.7	1.2	2679	2.4	3.3	0.78	0.58	South-Central Asia
Saudi Arabia	7405	36.8	2702	13.4	15.8	3.71	1353	6.7	8.6	2.52	0.5	Western Asia
Singapore	6214	202.9	2023	66.1	37.9	10.6	1040	34	19.6	7.21	0.52	South-Eastern Asia
Bangladesh	5705	6.9	2951	3.5	3.8	0.88	1831	2.2	2.4	0.64	0.63	South-Central Asia
Korea, Democratic Republic of	5667	44.9	3431	27.2	22.7	5.62	2033	16.1	13.5	3.35	0.59	Eastern Asia
Myanmar	4936	18.8	2595	9.9	11.3	2.91	1537	5.9	7.1	2.27	0.6	South-Eastern Asia
Israel	4384	101.8	1466	34	24.1	7.05	691	16	10.2	4.1	0.47	Western Asia
Kazakhstan	4071	44.7	1506	16.5	17.7	4.53	965	10.6	11.5	3.27	0.64	South-Central Asia
Iraq	2549	12.5	1160	5.7	10.6	2.4	705	3.5	6.6	1.8	0.61	Western Asia
Uzbekistan	2506	15	1084	6.5	8.2	1.73	651	3.9	5	1.14	0.6	South-Central Asia
Sri Lanka	2476	24.1	959	9.3	7.1	1.71	481	4.7	3.5	0.95	0.51	South-Central Asia
Azerbaijan	2141	42.3	869	17.2	17	4.47	536	10.6	10.8	3.44	0.62	Western Asia
Syrian Arab Republic	1568	17.9	890	10.2	14.2	3.77	577	6.6	9.4	2.92	0.65	Western Asia
Georgia	1484	78.1	559	29.4	18.6	4.61	323	17	10.5	3.11	0.58	Western Asia
Cambodia	1401	17.2	739	9.1	13.5	3.19	437	5.4	8.3	2.45	0.59	South-Eastern Asia
Jordan	1330	25.7	576	11.1	16.9	4.66	316	6.1	9.6	3.35	0.55	Western Asia
Lebanon	1299	37.8	551	16	15	4.26	320	9.3	8.7	3.07	0.58	Western Asia
Yemen	1189	7.9	774	5.2	11.7	3.61	544	3.6	8.5	2.82	0.69	Western Asia
Nepal	1115	8.4	598	4.5	5.3	1.39	352	2.6	3.1	0.97	0.58	South-Central Asia
Armenia	1074	77.1	434	31.1	22.2	6.01	244	17.5	12.2	3.96	0.56	Western Asia
United Arab Emirates	849	12.4	308	4.5	11.4	4.37	134	2	6.1	3.12	0.44	Western Asia
Afghanistan	831	4.2	524	2.6	5.6	1.27	341	1.7	3.7	0.88	0.65	South-Central Asia
Lao People's Democratic Republic	768	21	392	10.7	16	4.28	230	6.3	10	3.43	0.59	South-Eastern Asia
Oman	700	20.8	268	8	9.6	1.65	150	4.5	5.5	1.12	0.56	Western Asia
Kuwait	648	24.8	249	9.5	12.8	3.8	115	4.4	6.8	2.53	0.46	Western Asia
Gaza Strip and West Bank	593	22.9	266	10.3	20.1	5.54	156	6	12.4	4.28	0.58	Western Asia
Kyrgyzstan	425	13.2	191	5.9	8.7	2.09	126	3.9	5.9	1.5	0.66	South-Central Asia
Tajikistan	370	7.7	176	3.7	6.1	1.89	111	2.3	4.1	1.38	0.62	South-Central Asia
Turkmenistan	316	10.6	136	4.6	6	1.08	84	2.8	3.8	0.74	0.61	South-Central Asia
Qatar	292	13.5	108	5	13.3	5.37	49	2.3	7.8	3.95	0.46	Western Asia
Brunei Darussalam	253	111.5	91	40.1	42.2	12.2	35	15.4	18.1	7.93	0.38	South-Eastern Asia
Bahrain	213	19.4	80	7.3	13.2	3.63	35	3.2	6.6	2.29	0.44	Western Asia
Mongolia	170	10.5	72	4.5	6.6	2.07	45	2.8	4	1.26	0.62	Eastern Asia
Timor-Leste	83	12.5	40	6	10.1	3.11	23	3.5	6.2	2.6	0.58	South-Eastern Asia
Maldives	73	21.3	33	9.6	16.4	4.13	18	5.2	10.5	3.48	0.54	South-Central Asia
Bhutan	40	9.8	21	5.1	5.4	0.66	14	3.4	3.7	0.49	0.67	South-Central Asia

## Sheet: Females
Location	Prevalence		Incidence				Mortality				MIR	Asia region
	5-year prevalent cases	5-year prevalence rate	Number	Crude rate	ASR	Cumulative risk (%)	Number	Crude rate	ASR	Cumulative risk (%)
China	607763	86.1	233640	33.1	19.3	5.33	120123	17	9.3	3.7	0.51	Eastern Asia
Japan	207527	320.6	66637	103	30.2	8.03	28688	44.3	8.8	3.61	0.43	Eastern Asia
India	49935	7.5	22609	3.4	3.3	0.75	12907	1.9	1.9	0.49	0.56	South-Central Asia
Korea, Republic of	36630	143.1	11919	46.6	20.2	5.64	4326	16.9	5.4	2.77	0.36	Eastern Asia
Indonesia	29320	21.6	12153	8.9	8.4	2.02	6473	4.8	4.5	1.46	0.54	South-Eastern Asia
Thailand	27336	76.3	10269	28.7	15	4.25	5653	15.8	7.4	2.93	0.55	South-Eastern Asia
Turkey	25035	58.6	9079	21.3	16	3.88	4749	11.1	7.8	2.55	0.52	Western Asia
Philippines	18493	33.9	7660	14	14.9	4.26	4060	7.4	7.7	3.07	0.53	South-Eastern Asia
Viet Nam	17465	35.8	7221	14.8	11.1	2.63	3768	7.7	5.3	1.73	0.52	South-Eastern Asia
Iran, Islamic Republic of	13435	32.3	5002	12	11.8	3.19	2563	6.2	6.2	2.39	0.52	South-Central Asia
Malaysia	8210	52.2	2988	19	17.6	4.88	1586	10.1	9.2	3.58	0.53	South-Eastern Asia
Pakistan	6274	5.9	3314	3.1	4.1	0.92	1878	1.8	2.4	0.61	0.58	South-Central Asia
Korea, Democratic Republic of	5975	45.4	3441	26.1	15.8	4.06	1975	15	8.7	2.61	0.57	Eastern Asia
Kazakhstan	4976	51.5	1759	18.2	14	3.13	964	10	7.4	2.01	0.55	South-Central Asia
Bangladesh	4888	6	2332	2.9	3.2	0.71	1408	1.7	1.9	0.48	0.58	South-Central Asia
Myanmar	4812	17.1	2387	8.5	7.9	2.02	1403	5	4.7	1.53	0.59	South-Eastern Asia
Singapore	4695	168.4	1475	52.9	26.9	7.86	753	27	12.7	5.21	0.51	South-Eastern Asia
Israel	4240	97.5	1371	31.5	19.5	5.27	686	15.8	7.8	3.2	0.5	Western Asia
Saudi Arabia	3513	23.9	1222	8.3	10.6	2.19	611	4.2	5.5	1.39	0.51	Western Asia
Sri Lanka	3302	29.6	1220	10.9	7.6	1.52	587	5.3	3.6	0.8	0.49	South-Central Asia
Uzbekistan	2769	16.5	1134	6.8	7.6	1.71	644	3.8	4.3	1.1	0.56	South-Central Asia
Iraq	2094	10.5	899	4.5	6.8	1.29	555	2.8	4.3	0.95	0.62	Western Asia
Azerbaijan	1795	35.4	699	13.8	11.1	2.65	400	7.9	6.3	1.86	0.57	Western Asia
Georgia	1625	77.8	593	28.4	13.4	3.21	326	15.6	6.8	1.96	0.55	Western Asia
Cambodia	1617	18.9	813	9.5	11	2.9	475	5.6	6.6	2.22	0.59	South-Eastern Asia
Jordan	1599	31.7	665	13.2	18.2	4.09	343	6.8	9.5	2.69	0.52	Western Asia
Syrian Arab Republic	1544	17.7	842	9.6	11.5	2.41	519	5.9	7.1	1.74	0.61	Western Asia
Armenia	1458	92.9	566	36.1	18.5	6.01	341	21.7	10.6	4.12	0.6	Western Asia
Yemen	1114	7.5	715	4.8	9.4	3.16	502	3.4	6.8	2.5	0.71	Western Asia
Nepal	900	5.7	452	2.9	3.3	0.89	261	1.7	1.9	0.58	0.58	South-Central Asia
Lebanon	826	24.4	339	10	9.3	1.79	183	5.4	4.9	1.15	0.54	Western Asia
Lao People's Democratic Republic	773	21.3	374	10.3	13.8	3.15	204	5.6	7.7	2.29	0.54	South-Eastern Asia
Afghanistan	761	4	448	2.4	4.8	1.09	297	1.6	3.2	0.78	0.67	South-Central Asia
Gaza Strip and West Bank	567	22.5	245	9.7	16.7	4.18	143	5.7	9.9	3.09	0.59	Western Asia
United Arab Emirates	554	18.1	190	6.2	16.9	5.19	79	2.6	8.4	3.55	0.42	Western Asia
Kyrgyzstan	470	14.3	199	6	6.7	1.9	141	4.3	4.7	1.37	0.71	South-Central Asia
Kuwait	411	24.8	152	9.2	11.6	2.74	69	4.2	6	1.88	0.46	Western Asia
Turkmenistan	340	11.1	138	4.5	4.9	0.94	82	2.7	3	0.63	0.6	South-Central Asia
Oman	256	14.7	92	5.3	7.4	1.2	50	2.9	4.3	0.79	0.55	Western Asia
Mongolia	210	12.6	84	5.1	5.9	1.51	53	3.2	3.8	1.24	0.63	Eastern Asia
Tajikistan	190	4	84	1.8	2.6	0.71	57	1.2	1.9	0.62	0.67	South-Central Asia
Bahrain	181	30.1	64	10.6	14.6	3.48	29	4.8	7.5	2.29	0.45	Western Asia
Brunei Darussalam	178	84.6	60	28.5	27.7	7.64	22	10.5	11.2	4.67	0.37	South-Eastern Asia
Qatar	158	22.1	56	7.8	17.7	6.28	26	3.6	9.4	4.58	0.46	Western Asia
Timor-Leste	77	11.8	36	5.5	7.9	2.2	19	2.9	4	1.64	0.53	South-Eastern Asia
Maldives	33	16.7	15	7.6	9.3	2.32	6	3	4.1	1.73	0.4	South-Central Asia
Bhutan	14	3.9	7	1.9	1.9	0.47	4	1.1	1.1	0.3	0.58	South-Central Asia
